# Supplementary material for: A new HSI denoising method via interpolated block matching 3D and guided filter
Source: PeerJ. 2021 Jul 27;9:e11642. doi: 10.7717/peerj.11642 (PMC8323597; doi:10.7717/peerj.11642)
Supplement: Supplemental Information 1 [file peerj-09-11642-s001.zip]

Archive with 67 entries (61 files):
- Algorithm/
- Algorithm/BM3D/
- Algorithm/BM3D/BM3D/
- Algorithm/BM3D/BM3D/BM3D.m
- Algorithm/BM3D/BM3D/BM3DDEB.m
- Algorithm/BM3D/BM3D/BM3DSHARP.m
- Algorithm/BM3D/BM3D/bm3d_d_img.mat
- Algorithm/BM3D/BM3D/bm3d_thr.mexa64
- Algorithm/BM3D/BM3D/bm3d_thr.mexglx
- Algorithm/BM3D/BM3D/bm3d_thr.mexw32
- Algorithm/BM3D/BM3D/bm3d_thr.mexw64
- Algorithm/BM3D/BM3D/bm3d_thr_color.mexa64
- Algorithm/BM3D/BM3D/bm3d_thr_color.mexglx
- Algorithm/BM3D/BM3D/bm3d_thr_color.mexw32
- Algorithm/BM3D/BM3D/bm3d_thr_color.mexw64
- Algorithm/BM3D/BM3D/bm3d_thr_colored_noise.mexa64
- Algorithm/BM3D/BM3D/bm3d_thr_colored_noise.mexglx
- Algorithm/BM3D/BM3D/bm3d_thr_colored_noise.mexw32
- Algorithm/BM3D/BM3D/bm3d_thr_colored_noise.mexw64
- Algorithm/BM3D/BM3D/bm3d_thr_sharpen_var.mexa64
- Algorithm/BM3D/BM3D/bm3d_thr_sharpen_var.mexglx
- Algorithm/BM3D/BM3D/bm3d_thr_sharpen_var.mexw32
- Algorithm/BM3D/BM3D/bm3d_thr_sharpen_var.mexw64
- Algorithm/BM3D/BM3D/bm3d_thr_video.mexa64
- Algorithm/BM3D/BM3D/bm3d_thr_video.mexglx
- Algorithm/BM3D/BM3D/bm3d_thr_video.mexw32
- Algorithm/BM3D/BM3D/bm3d_thr_video.mexw64
- Algorithm/BM3D/BM3D/bm3d_wiener.mexa64
- Algorithm/BM3D/BM3D/bm3d_wiener.mexglx
- Algorithm/BM3D/BM3D/bm3d_wiener.mexw32
- Algorithm/BM3D/BM3D/bm3d_wiener.mexw64
- Algorithm/BM3D/BM3D/bm3d_wiener_color.mexa64
- Algorithm/BM3D/BM3D/bm3d_wiener_color.mexglx
- Algorithm/BM3D/BM3D/bm3d_wiener_color.mexw32
- Algorithm/BM3D/BM3D/bm3d_wiener_color.mexw64
- Algorithm/BM3D/BM3D/bm3d_wiener_colored_noise.mexa64
- Algorithm/BM3D/BM3D/bm3d_wiener_colored_noise.mexglx
- Algorithm/BM3D/BM3D/bm3d_wiener_colored_noise.mexw32
- Algorithm/BM3D/BM3D/bm3d_wiener_colored_noise.mexw64
- Algorithm/BM3D/BM3D/bm3d_wiener_video.mexa64
- Algorithm/BM3D/BM3D/bm3d_wiener_video.mexglx
- Algorithm/BM3D/BM3D/bm3d_wiener_video.mexw32
- Algorithm/BM3D/BM3D/bm3d_wiener_video.mexw64
- Algorithm/BM3D/BM3D/CBM3D.m
- Algorithm/BM3D/BM3D/debug.m
- Algorithm/BM3D/BM3D/dlls/
- Algorithm/BM3D/BM3D/dlls/bm3d_thr.dll
- Algorithm/BM3D/BM3D/dlls/bm3d_thr_color.dll
- Algorithm/BM3D/BM3D/dlls/bm3d_thr_colored_noise.dll
- Algorithm/BM3D/BM3D/dlls/bm3d_thr_sharpen_var.dll
- Algorithm/BM3D/BM3D/dlls/bm3d_thr_video.dll
- Algorithm/BM3D/BM3D/dlls/bm3d_wiener.dll
- Algorithm/BM3D/BM3D/dlls/bm3d_wiener_color.dll
- Algorithm/BM3D/BM3D/dlls/bm3d_wiener_colored_noise.dll
- Algorithm/BM3D/BM3D/dlls/bm3d_wiener_video.dll
- Algorithm/BM3D/BM3D/VBM3D.m
- Algorithm/GF/
- Algorithm/GF/boxfilter.m
- Algorithm/GF/gradient_guidedfilter.m
- Tools/
- Tools/Interpolation_and_inverse_interpolation.m
- Tools/my_lmlsd.m
- Tools/normalization.m
- Tools/psnr.m
- Tools/SSDC.m
- Tools/verification.m
- Demo.m
