# Supplementary material for: A new HSI denoising method via interpolated block matching 3D and guided filter
Source: PeerJ. 2021 Jul 27;9:e11642. doi: 10.7717/peerj.11642 (PMC8323597; doi:10.7717/peerj.11642)
Supplement: Supplemental Information 1 [file peerj-09-11642-s001.zip › Algorithm/BM3D/BM3D/debug.m]

load bm3d_d_img bm3d_d_img
figure(1);imshow(bm3d_d_img(:,:,468),[]);
load h_img256_256 h_img256_256
figure(2);imshow(h_img256_256(:,:,468),[]);
load img256_256_469 img256_256
figure(3);imshow(img256_256(:,:,468),[]);
