# Supplementary material for: A new HSI denoising method via interpolated block matching 3D and guided filter
Source: PeerJ. 2021 Jul 27;9:e11642. doi: 10.7717/peerj.11642 (PMC8323597; doi:10.7717/peerj.11642)
Supplement: Supplemental Information 1 [file peerj-09-11642-s001.zip › Algorithm/GF/boxfilter.m]

function imDst = boxfilter(imSrc, r)

%   BOXFILTER   O(1) time box filtering using cumulative sum
%
%   - Definition imDst(x, y)=sum(sum(imSrc(x-r:x+r,y-r:y+r)));
%   - Running time independent of r; 
%   - Equivalent to the function: colfilt(imSrc, [2*r+1, 2*r+1], 'sliding', @sum);
%   - But much faster.

[hei, wid] = size(imSrc);
imDst = zeros(size(imSrc));

%cumulative sum over Y axis
imCum = cumsum(imSrc, 1);
%difference over Y axis
imDst(1:r+1, :) = imCum(1+r:2*r+1, :);
imDst(r+2:hei-r, :) = imCum(2*r+2:hei, :) - imCum(1:hei-2*r-1, :);
imDst(hei-r+1:hei, :) = repmat(imCum(hei, :), [r, 1]) - imCum(hei-2*r:hei-r-1, :);

%cumulative sum over X axis
imCum = cumsum(imDst, 2);
%difference over X axis
imDst(:, 1:r+1) = imCum(:, 1+r:2*r+1);
imDst(:, r+2:wid-r) = imCum(:, 2*r+2:wid) - imCum(:, 1:wid-2*r-1);
imDst(:, wid-r+1:wid) = repmat(imCum(:, wid), [1, r]) - imCum(:, wid-2*r:wid-r-1);
end
