# Supplementary material for: A new HSI denoising method via interpolated block matching 3D and guided filter
Source: PeerJ. 2021 Jul 27;9:e11642. doi: 10.7717/peerj.11642 (PMC8323597; doi:10.7717/peerj.11642)
Supplement: Supplemental Information 1 [file peerj-09-11642-s001.zip › Tools/Interpolation_and_inverse_interpolation.m]

function output_hyper = Interpolation_and_inverse_interpolation(hyper,str)
% This is a function that implements hyperspectral interpolation and inverse interpolation.
% Input:
% (1)hyper:Hyperspectral image
% (2)str:'Interpolation' or 'inverse_interpolation'
% Output:
% (1)output_hyper:Interpolated or inversely interpolated hyperspectral imagery

[height,width,bands] = size(hyper);
if (strcmp('Interpolation',str))
    output_hyper = zeros(height*2,width*2,bands);
    for NF = 2:bands-1
        for h = 1:height
            for w = 1:width
                output_hyper(h*2-1,w*2-1+1,NF) = hyper(h,w,NF);
                output_hyper(h*2-1+1,w*2-1,NF) = hyper(h,w,NF);
                output_hyper(h*2-1,w*2-1,NF) = hyper(h,w,NF-1);
                output_hyper(h*2-1+1,w*2-1+1,NF) = hyper(h,w,NF+1);
            end
        end
    end
      output_hyper(:,:,1) = output_hyper(:,:,2);
      output_hyper(:,:,bands) = output_hyper(:,:,bands-1);
elseif(strcmp('inverse_interpolation',str))
     output_hyper = zeros(height,width,bands);
      for NF = 2:bands-1
          for h = 1:1:height
              for w = 1:1:width
                  output_hyper(h,w,NF) = (guidfilter(h*2-1,w*2-1+1,NF)+guidfilter(h*2-1+1,w*2-1,NF))*0.5;
              end
          end
      end
      output_hyper(:,:,1) = hyper(:,:,1);
      output_hyper(:,:,bands) = hyper(:,:,bands);
else
    error('str is wrong');
end

end
