# Supplementary material for: A new HSI denoising method via interpolated block matching 3D and guided filter
Source: PeerJ. 2021 Jul 27;9:e11642. doi: 10.7717/peerj.11642 (PMC8323597; doi:10.7717/peerj.11642)
Supplement: Supplemental Information 1 [file peerj-09-11642-s001.zip › Tools/my_lmlsd.m]

function [lmlsd_psnr,delta] = my_lmlsd(hyper,block_size,Gop)
% This is a function to achieve noise estimation in the hyperspectral spatial domain.
% Input:
% (1)hyper:Hyperspectral image
% (2)block_size:Subblock size
% (3)Gop:Number of groups
% Output:
% (1)lmlsd_psnr:Noise estimation for each band of hyperspectral
% (2)delta:The variance of the noise of each band of the hyperspectral image
% references:
% An Operational Method for Estimating Signal to Noise Ratios from 
% Data Acquired with Imaging Spectrometers 
% http://www.sciencedirect.com/science/article/pii/0034425793900612

[a,b,c] = size(hyper);
num_h = a/block_size;
num_w = b/block_size;
lmlsd_psnr = zeros(1,c);
delta = zeros(1,c);

for k = 1:c
    Mean_temp = zeros(1,num_h*num_w);
    std_temp = zeros(1,num_h*num_w);
    t = 0;
    for j = 1:num_w
        for i = 1:num_h
            temp = hyper(1+(i-1)*block_size:block_size+(i-1)*block_size,1+(j-1)*block_size:block_size+(j-1)*block_size,k);
            t = t+1;
            Mean_temp(1,t) = mean2(temp);
            std_temp(1,t) = std2(temp);
        end
    end
    
    Gop_length = (max(std_temp)-min(std_temp))/Gop; 
    count_num = zeros(1,Gop);
    mean_sum = zeros(1,Gop);
    std_sum =zeros(1,Gop);
    for q = 1:Gop
        for s = 1:length(std_temp)
            if (Gop_length*(q-1)+min(std_temp) <= std_temp(s))&&(std_temp(s) <= Gop_length*q+min(std_temp))
                count_num(1,q) =  count_num(1,q)+1;
                mean_sum(1,q) =  mean_sum(1,q)+Mean_temp(s); 
                std_sum(1,q) =  std_sum(1,q)+std_temp(s);
            end
        end
    end 
   [~,pos] = max(count_num);
   mean_value = mean_sum(1,pos)/count_num(1,pos);
   std_value = std_sum(1,pos)/count_num(1,pos);
   lmlsd_psnr(1,k) = 20*log10(mean_value/std_value); 
   delta(1,k) = std_value;
end
 
end
