# Supplementary material for: A new HSI denoising method via interpolated block matching 3D and guided filter
Source: PeerJ. 2021 Jul 27;9:e11642. doi: 10.7717/peerj.11642 (PMC8323597; doi:10.7717/peerj.11642)
Supplement: Supplemental Information 1 [file peerj-09-11642-s001.zip › Tools/normalization.m]

function output_hyper = normalization( hyper)
%º¯Êý¹¦ÄÜ£º¹éÒ»»¯´¦Àí²¢×ª»»Îª[0~255]
[~,~,bands] = size(hyper);
for t = 1:bands
    Max_value = max(max(hyper(:,:,t)));
    Min_value = min(min(hyper(:,:,t)));
    Range_value = Max_value -Min_value ;
    desiredMin = 0; desiredMax = 1;
    desiredRange = desiredMax - desiredMin;
    hyper(:,:,t) = desiredRange * (hyper(:,:,t) - Min_value) / Range_value + desiredMin;
end
output_hyper = hyper*255;
end
