# Supplementary material for: A new HSI denoising method via interpolated block matching 3D and guided filter
Source: PeerJ. 2021 Jul 27;9:e11642. doi: 10.7717/peerj.11642 (PMC8323597; doi:10.7717/peerj.11642)
Supplement: Supplemental Information 1 [file peerj-09-11642-s001.zip › Tools/psnr.m]

function PSNR = psnr(ori_hyper,rec_hyper)
%º¯Êý¹¦ÄÜ£º¼ÆËã·åÖµÐÅÔë±È
%²ÎÊýËµÃ÷£º
%£¨2£©ori_hyper:Ô­Ê¼¸ß¹âÆ×
%£¨3£©rec_hyper:ÖØ¹¹¸ß¹âÆ×

[a,b,c] = size(ori_hyper);  
ori_image = ori_hyper(:); rec_image = rec_hyper(:);
ori_vector = ori_image(:);rec_vector = rec_image(:);
residual_vector = ori_vector-rec_vector;
MSE= (sum(residual_vector.^2)/(a*b*c)) ; PSNR = 20*log10(255/sqrt(MSE));
end
