# Supplementary material for: A new HSI denoising method via interpolated block matching 3D and guided filter
Source: PeerJ. 2021 Jul 27;9:e11642. doi: 10.7717/peerj.11642 (PMC8323597; doi:10.7717/peerj.11642)
Supplement: Supplemental Information 1 [file peerj-09-11642-s001.zip › Tools/SSDC.m]

function   niose_Psnr = SSDC(hyper)
%º¯Êý¹¦ÄÜ£º¹âÆ×ÓòÔëÉù¹À¼Æ
%²ÎÊýËµÃ÷£º
%£¨1£©hyper:ÊäÈë¸ß¹âÆ×
%£¨2£©niose_Psnr£º¹âÆ×ÓòÔëÉù
[height,with,NF]=size(hyper);
num_spec=height*with;
X=zeros(num_spec,NF,4);
X_single=zeros(NF-2,4);
beta=zeros(num_spec,4);
noise_Evaluate=zeros(1,NF);
niose_Psnr=zeros(1,NF);
beta_single=zeros(1,4);
Y=hyper;
Y_single=zeros(NF-2,1);
%¹¹½¨(height*with)¸ö¶þÎ¬¾ØÕó w==1 h==1Ê±µÄ¾ØÕóÎªÈ«Áã¾ØÕó  ¶þÎ¬¾ØÕóÎª(NF-2)*4 ÕâÀï³öÏÖÒ»¸öÎÊÌâ£ºÖ»ÄÜ¶ÔNF-2Ö¡¹âÆ×Í¼Ïñ×öÔëÉù¹À¼Æ betaÎªËÄ¸öÏµÊýÖµ 
   for h=1:1:height
      for w=1:1:with
          if h>1 && w==1
              %µÚÒ»ÖÖÇé¿ö
                for fn=2:1:(NF-1)
                   for beta_num=1:1:4
                       cnt=(h-1)*256+w;
                       X(cnt,fn,1)=1;
                       X(cnt,fn,2)=hyper(h,w,fn-1);
                       X(cnt,fn,3)=hyper(h,w,fn+1);
                       X(cnt,fn,4)=hyper(h-1,w,fn);
                   end
                end
          end
          if w>1
              %µÚ¶þÖÖÇé¿ö
                 for fn=2:1:(NF-1)
                   for beta_num=1:1:4
                       cnt=(h-1)*256+w;
                       X(cnt,fn,1)=1;
                       X(cnt,fn,2)=hyper(h,w,fn-1);
                       X(cnt,fn,3)=hyper(h,w,fn+1);
                       X(cnt,fn,4)=hyper(h,w-1,fn);
                   end
                end
              
          end
      end
   end
   
%    %²âÊÔ
%    x_test=zeros(NF,4);
%    x_test(:,:)=X(10,:,:);
   
   
   
  for h=1:1:height
      for w=1:1:with
          cnt=(h-1)*256+w; 
            if cnt~=1
                  for fn=2:1:NF-1
                      Y_single(fn-1)=Y(h,w,fn);
                      X_single(fn-1,:)=X(cnt,fn,:);
                  end
                    [beta_single]=myrstool(X_single,Y_single);
                    beta(cnt,:)=beta_single(:,1);
            end
      end
  end

spec2=zeros(height,with,NF);
for h=1:1:height
    for w=1:1:with
        for fn=2:1:(NF-1)
        cnt=(h-1)*256+w;
          if cnt~=1
          spec2(h,w,fn)=(beta(cnt,1)+beta(cnt,2)*X(cnt,fn,2)+beta(cnt,3)*X(cnt,fn,3)+beta(cnt,4)*X(cnt,fn,4));
          end
        end
    end
end
unvail_num=0;
for fn=2:1:(NF-1)
    S_2=0;
    gray_sum=0;  
    unvail_num=0;
    for h=1:1:floor(height)
        for w=1:1:floor(with)
                cnt=(h-1)*256+w;
                  if cnt~=1
                      cha_fang=(hyper(h,w,fn)-spec2(h,w,fn))^2;
                      if isnan(cha_fang) || cha_fang>100
                          %Ê²Ã´¶¼²»×ö
                          cha_fang=0;
                          unvail_num=unvail_num+1; 
                      else
                      gray_sum=gray_sum+hyper(h,w,fn);     
                      end                
                        S_2= S_2+(cha_fang);
                  end

        end
    end
 noise_Evaluate(1,fn)=sqrt(S_2/(height*with-1-4-unvail_num));
 niose_Psnr(1,fn)=20*log10((gray_sum)/(height*with-unvail_num)/noise_Evaluate(1,fn));
end
save spec2 spec2
matri_2=zeros(2,NF);
matri_2(1,:)=noise_Evaluate(1,:);
matri_2(2,:)=niose_Psnr(1,:);
end
