# Supplementary material for: A new HSI denoising method via interpolated block matching 3D and guided filter
Source: PeerJ. 2021 Jul 27;9:e11642. doi: 10.7717/peerj.11642 (PMC8323597; doi:10.7717/peerj.11642)
Supplement: Supplemental Information 1 [file peerj-09-11642-s001.zip › Tools/verification.m]

function  verification(ori_hyper,rec_hyper)
% Reconstruction result visual inspection

[a,b,c] = size(ori_hyper);

% Image verification
for k=1:c
    ORI = ori_hyper(:,:,k);
    REC = rec_hyper(:,:,k);
    subplot(1,2,1); imshow(ORI,[]);title('Noise Hyper');
    subplot(1,2,2);imshow(REC,[]);title(' Denoise Hyper');
    disp(['Image comparison of the',num2str(k),'band'])
    pause(0.05)
end

% Spectral curve verification
t=0;
for j=1:b
    for i=1:a
        t = t+1;
        ORI = ori_hyper(i,j,:); REC = rec_hyper(i,j,:);
        hold on
        plot(ORI(:),'r'); plot(REC(:),'g'); legend('Ori','Rec');
        hold off
        pause(0.005)
        disp(['Comparison of the (',num2str(i),',',num2str(j),')spectrum'])
        if t<a*b        
           clf;        
        end
    end
end

end
