# Supplementary material for: A new HSI denoising method via interpolated block matching 3D and guided filter
Source: PeerJ. 2021 Jul 27;9:e11642. doi: 10.7717/peerj.11642 (PMC8323597; doi:10.7717/peerj.11642)
Supplement: Supplemental Information 1 [file peerj-09-11642-s001.zip › Demo.m]

clc
clear
close all

% Loading algorithms and data
addpath('Algorithm\BM3D\BM3D');
addpath('Algorithm\GF');
addpath('Tools');
addpath('Data\Real Hyperspectral Image');

load img256_256_469 img256_256
hyper = double(img256_256);
hyper = normalization(hyper); % Normalized to [0~255]
save hyper.mat hyper

[height,width,~] = size(hyper);

% Interpolation
h_hyper = Interpolation_and_inverse_interpolation(hyper,'Interpolation');

% BM3D Denoise
[rows,cols,bands] = size(h_hyper);
bm3d_hyper= zeros(rows,cols,bands);
noise_m = xlsread('noise.xlsx');
for NF = 1:bands
   [~, bm3d_hyper(:,:,NF)] = BM3D(1, h_hyper(:,:,NF), noise_m(1,NF)); 
end
bm3d_hyper = normalization(bm3d_hyper);

% Guide Filter
guidfilter = zeros(rows,cols,bands);
r=2; eps = 0.1^2;   %Guide Filter Parameter

I = bm3d_hyper(:,:,159);  %Guide Image
for NF = 1:159
    p = bm3d_hyper(:,:,NF);
    guidfilter(:,:,NF) = gradient_guidedfilter(I, p,r, eps);
end

I = bm3d_hyper(:,:,277); %Guide Image
for NF = 160:356
    p = bm3d_hyper(:,:,NF);
    guidfilter(:,:,NF) = gradient_guidedfilter(I, p,r, eps);
end

I = bm3d_hyper(:,:,357); %Guide Image
for NF = 357:bands
    p = bm3d_hyper(:,:,NF);
    guidfilter(:,:,NF) = gradient_guidedfilter(I, p,r, eps);
end
save guidfilter.mat guidfilter

% Inverse Interpolation
l_hyper = Interpolation_and_inverse_interpolation(guidfilter,'inverse_interpolation');
save l_hyper.mat l_hyper;

verification(hyper,l_hyper);
[lmlsd_psnr,delta] = my_lmlsd(l_hyper,8,5);
disp('over');
